# Supplementary material for: Establish an allele-specific real-time PCR for Leishmania species identification
Source: Infect Dis Poverty. 2022 Jun 2;11:60. doi: 10.1186/s40249-022-00992-y (PMC9164491; doi:10.1186/s40249-022-00992-y)
Supplement: Supplementary file 1 — Additional file 1: Table S1. 34 housekeeping genes of Leishmania with sequence polymorphism. [file 40249_2022_992_MOESM1_ESM.xlsx]

## Sheet: Sheet1
Supplement Table 1. 34 housekeeping Leishmania genes exhibiting sequence polymorphism
ID	Gene	Gene products	L.donovi/L.infantum	L.major	L.tropic	Common site	Chromosome	Data aviable obtained from NCBI	References
	Gene
1	ACO	Aconitase	√	√	√	√	18	√	Marco et al. 2015
2	ALAT	Alanine aminotransferase	√	√	√	√	12	√	Marco et al. 2015
3	ASAT	Aspartate Aminotransferase	√	√	√	√	24	√	Mauricio et al. 2006
4	LeIF-2α	Elongation initiation factor 2 alpha subunit	√	√	√	√	3	√	El Baidouri et al. 2013
5	ENOL	Enolase	√	√	√	√	14	√	Marco et al. 2015
6	FH	Fumarate hydratase	√	√	√	√	29	√	Zemanova et al. 2007
7	GPI	Glucose-6-phosphate isomerase	√	√	√	√	12	√	Mauricio et al. 2006
8	G6PDH	Glucose-6-phosphate dehydrogenase	√	√	√	√	34	√	Zemanova et al. 2007
9	6PGDH	6-phosphogluconate dehydrogenase	√	√	√	√	35	√	Mauricio et al. 2006
10	HSP70	Heat Shock Protein 70	√	√	√	√	28	√	Zhang et al. 2013
11	HPC	Hypothetical protein	√	√	√	√	31		El Baidouri et al. 2013
12	HGPRT	Hypoxanthine-guanine phosphoribosyltransferase	√	√	√	√	21	√	Marco et al. 2015
13	ICD	Isocitrate dehydrogenase	√	√	√	√	10	√	Boité et al. 2012
14	LACK	Leishmania-activated C kinase	√	√	√	√	28	√	Zhang et al. 2013
15	ME	Malic enzyme	√	√	√	√	24	√	Zemanova et al. 2007
16	MPI	Mannose phosphate isomerase	√	√	√	√	32	√	Zemanova et al. 2007
17	NH2/NP2	Nucleoside hydrolase 2 or Nucleoside phosphorylase 2	√	√	√	√	14		Mauricio et al. 2006
18	NHP	Nucleoside hydrolase-like protein	√	√	√	√	14	√	El Baidouri et al. 2013
19	PGM	Phosphoglucomutase	√	√	√	√	21	√	Marco et al. 2015
20	RPOIILS	RNA polymerase II largest subunit	√	√	√	√	31	√	Ravel et al. 2006, El Baidouri et al. 2013
21	SPDSYN	Spermidine synthase	√	√	√	√	4	√	Marco et al. 2015
22	TFA	Translation initiation factor alpha	√	√	√	√	12	√	El Baidouri et al. 2013
23	ZBD	Zinc binding dehydrogenase like protein	√	√	√	√	10	√	El Baidouri et al. 2013
24	CYTB	Cytochrome B			√		mt		Plourde et al. 2012
25	DHFR-TS	Dihydrofolate reductase-thymidylate synthase			√		6		Plourde et al. 2012
26	PMM	Phosphomannomutase	√		√		36		Marco et al. 2015
27	PTR1	Pteridine reductase 1			√		23		Plourde et al. 2012
28	SAD	Stearic acid desaturase			√		14		Plourde et al. 2012
29	ADK	Adenylate kinase II	√	√			34		Ravel et al. 2006
30	PPA	Inorganic pyrophosphatase phosphoglucomutase	√	√			3		Ravel et al. 2006
31	MAPK	Mitogen-Activated Protein kinase	√	√			10		Ravel et al. 2006
32	NH1/NP1	Nucleoside hydrolase 1 or Nucleoside phosphorylase 1	√		√		18		Mauricio et al. 2006
33	PGM	Spermidine synthase 1 phosphoglucomutase	√	√			21		Marco et al. 2015
34	Ch28	Not recogniced	√				28		Gelanew et al. 2014
Reference
Boité, M.C., Mauricio, I.L., Miles M.A., Cupolillo, E., 2012. New insights on taxonomy, phylogeny and population genetics of Leishmania (Viannia) parasites based on multilocus sequence analysis. PLoS Negl. Trop. Dis. 6, e1888.
El-Baidouri, F., Diancourt, L., Berry, V., Chevenet, F., Pratlong, F., Marty, P., Christophe, Ravel., 2013. Genetic Structure and Evolution of the Leishmania Genus in Africa and Eurasia: What Does MLSA Tell Us. PLoS Negl. Trop. Dis. 7, e2255. doi:10.1371/journal.pntd.0002255.
Gelanew, T., Hailu, A., Schőnian, G., Lewis, M.D., Miles, M.A., Yeo, N.J., 2014. Multilocus sequence and microsatellite identification of intra-specific hybrids and ancestor-like donors among natural Ethiopian isolates of Leishmania donovani. Int. J. Parasitol. 44, 751–757.
Marco, J.D., Barroso, P.A., Locatelli, F.M., Cajal, S.P., Hoyos, C.L., Nevot, M.C., Lauthier, J.J., Tomasini, N., Juarez, M., Estévez, J.O., Korenaga, M., Nasser, J.R., Hashiguchi, Y., Ruybal, P., 2015. Multilocus sequence typing approach for a broader range of species of Leishmania genus: describing parasite diversity in Argentina. Infect. Genet. Evol. 30, 308-17.
Mauricio, I.L., Yeo, M., Baghaei, M., Doto, D., Pratlong, F., Zemanova, E., Dedet, J.P., Lukes, J., Miles, M.A., 2006. Towards multilocus sequence typing of the Leishmania donovani complex: resolving genotypes and haplotypes for five polymorphic metabolic enzymes (ASAT, GPI, NH1, NH2, PGD). Int. J. Parasitol. 36, 757-769.
Plourde, M., Coelho, A., Keynan, Y., Larios, O.E., Ndao, M., Ruest, A., Roy, G., Rubinstein, E., Ouellette, M., 2012. Genetic polymorphisms and drug susceptibility in four isolates of Leishmania tropica obtained from Canadian soldiers returning from Afghanistan. PLoS Negl. Trop. Dis. 6, e1463.
Ravel, C., Cortes, S., Pratlong, F., Morio, F., Dedet, J.P., Campino, L., 2006. First report of genetic hybrids between two very divergent Leishmania species: Leishmania infantum and Leishmania major. Int. J. Parasitol. 36,1383-8.
Zemanová, E., Jirků, M., Mauricio, I.L., Horák, A., Miles, M.A., Lukes, J., 2007. The Leishmania donovani complex: genotypes of five metabolic enzymes (ICD, ME, MPI, G6PDH, and FH), new targets for multilocus sequence typing. Int. J. Parasitol. 37,149-60.
Zhang, W.W., McCall, L.I., Matlashewski, G., 2013. Role of Cytosolic Glyceraldehyde-3-Phosphate Dehydrogenase in Visceral Organ Infection by Leishmania donovani. Eukaryot Cell. 12, 70–77.
