# Supplementary material for: Establish an allele-specific real-time PCR for Leishmania species identification
Source: Infect Dis Poverty. 2022 Jun 2;11:60. doi: 10.1186/s40249-022-00992-y (PMC9164491; doi:10.1186/s40249-022-00992-y)
Supplement: Supplementary file 2 — Additional file 2: Table S2. Leishmania interspecies polymorphism in 21 genes. [file 40249_2022_992_MOESM2_ESM.xlsx]

## Sheet: Sheet1
Supplement Table 2. interspecies polymorphism within 21 Leishmania genes
Genes	Gene products	identity (%)	Number of alleles	Number of ploymorphisms	Typing efficiency	Discriminatory Power	Sequence number	Length (bp)	Total length(bp)	Sequence polymorphisms with species-specific SNPs
										VL	CL
6PGDH	6-phosphogluconate dehydrogenase	0.9878	19	63	0.302	0.811	64	737	47168	√	√
ACO	Aconitase	0.9831	4	30	0.133	0.818	10	534	5340	√
ALAT	Alanine aminotransferase	0.9841	4	30	0.133	0.818	12	514	6168		√
ASAT	Aspartate Aminotransferase	0.9974	6	39	0.154	0.699	34	1192	40528	√
LeIF-2α	Elongation initiation factor 2 alpha subunit	97.56	5	42	0.119	0.742	15	678	10170	√
ENOL	Enolase	0.9901	6	14	0.429	0.894	11	393	4323
FH	Fumarate hydratase	0.9962	15	70	0.214	0.831	43	1650	70950	√
G6PDH	Glucose-6-phosphate dehydrogenase	0.9817	13	110	0.118	0.832	45	1578	71010	√	√
GPI	Glucose-6-phosphate isomerase	0.9977	16	78	0.205	0.902	51	1774	90474
HSP70	Heat Shock Protein 70	0.8834	16	821	0.019	0.818	78	1201	93678	√
HGPRT	Hypoxanthine-guanine phosphoribosyltransferase	0.9523	14	168	0.083	0.929	31	507	15717	√	√
ICD	Isocitrate dehydrogenase	0.997	12	24	0.5	0.758	71	605	42955	√
LACK	Leishmania-activated C kinase	0.9892	18	158	0.114	0.888	39	849	33111	√
ME	Malic enzyme	0.9974	13	53	0.245	0.828	49	1427	69923	√	√
MPI	Mannose phosphate isomerase	0.9924	15	78	0.192	0.798	60	1090	65400	√
NHP	Nucleoside hydrolase-like protein	0.9923	7	26	0.269	0.731	54	641	34614	√	√
PGM	Phosphoglucomutase	0.9977	16	78	0.205	0.905	50	1773	88650		√
RPOIILS	RNA polymerase II largest subunit	0.9888	8	23	0.348	0.858	19	486	9234		√
SPDSYN	Spermidine synthase	0.9756	7	24	0.292	0.764	26	329	8554	√	√
TFA	Translation initiation factor alpha	0.9885	4	25	0.16	0.782	10	478	4780
ZBD	Zinc binding dehydrogenase like protein	0.9927	5	16	0.312	0.844	9	636	5724
