# Supplementary material for: Establish an allele-specific real-time PCR for Leishmania species identification
Source: Infect Dis Poverty. 2022 Jun 2;11:60. doi: 10.1186/s40249-022-00992-y (PMC9164491; doi:10.1186/s40249-022-00992-y)
Supplement: Supplementary file 3 — Additional file 3: Table S3. The sensitivity of allele-specific real-time PCR assay. [file 40249_2022_992_MOESM3_ESM.xlsx]

## Sheet: Sheet1
Supplement Table 3. The sensitivity of allele-specific real-time PCR assay
Sample type	Concentration (copies)	VL			CL
		Mean Cq	Standard deviation	Inter-assay* CV%	Mean Cq	Standard deviation	Inter-assay* CV%
Parasite in whole blood (parasite/reaction)	1000	30.5312	0.506569	1.65918	31.79	0.736648	2.31723
	100	33.8735	0.5904	1.74296	35.472	0.152053	0.428655
	50	34.9888	0.443636	1.26794	36.658	0.374727	1.02222
	25	35.8575	0.501163	1.39765	37.3	0.124097	0.332699
	12	36.5787	0.385984	1.05521	38.148	0.473572	1.24141
	6	37.3513	0.229	0.613099	38.6667	0.539011	>5
	3	38.3457	0.256376	0.668591	undetected	undetected	undetected
	1	undetected	undetected	undetected	undetected	undetected	undetected
CV: Coefficient of Variation.
*The inter-assay was evaluated based on eight batches.
