# Supplementary material for: Establish an allele-specific real-time PCR for Leishmania species identification
Source: Infect Dis Poverty. 2022 Jun 2;11:60. doi: 10.1186/s40249-022-00992-y (PMC9164491; doi:10.1186/s40249-022-00992-y)
Supplement: Supplementary file 4 — Additional file 4: Table S4. Precision of intra and inter-assay of allele-specific real-time PCR assay. [file 40249_2022_992_MOESM4_ESM.xlsx]

## Sheet: Sheet1
Supplement Table 4. Precision of intra and inter-assay of allele-specific real-time PCR assay
Diseases	Target	Sample	Species	N	Intra-assay			N	Inter-assay
	gene	ID			Mean Ct	SD	CV (%)		Mean Ct	SD	CV (%)
VL	HGPRT	1	L.donovani	20	30.42	0.37	1.22	20	30.13	0.37	1.23
			L.infantum	20	29.59	0.18	0.62	20	29.94	0.19	0.63
		2	L.donovani	20	24.95	0.2	0.8	20	23.05	0.35	1.51
			L.infantum	20	23.45	0.19	0.81	20	22.14	0.3	1.36
CL	SPDSYN	3	L.tropica	20	29.66	0.16	0.53	20	29.58	0.37	1.26
			L.major	20	29.3	0.18	0.6	20	28.81	0.2	0.69
			L.donovani/infantum	20	28.98	0.19	0.66	20	28.31	0.36	1.26
		4	L.tropica	20	20.45	0.15	0.75	20	20.42	0.24	1.2
			L.major	20	22.19	0.19	0.88	20	21.44	0.25	1.15
			L.donovani/infantum	20	22.1	0.19	0.88	20	21.33	0.27	1.27
N: number, Cq: quantification cycle，SD: standard deviation，CV: coefficient of variation
